# Supplementary material for: Novel biallelic variants in IREB2 cause an early-onset neurodegenerative disorder in a Chinese pedigree
Source: Orphanet J Rare Dis. 2024 Nov 25;19:435. doi: 10.1186/s13023-024-03465-7 (PMC11587613; doi:10.1186/s13023-024-03465-7)
Supplement: Supplementary file 2 — Supplementary Material 2 [file 13023_2024_3465_MOESM2_ESM.xlsx]

## Sheet: Sheet1
Table S1. Primer sequences used for genomic PCR and RT-qPCR
Target	Forward primer(5'-3')	Reverse primer(5'-3')
A1111G	GCTTGGTCTGCCAGTTTCTC	TGATTCGAGTTTGGCTTTGCT
A2477T	TCGAAGAGGTAATGATGCTGTAA	GAGCTATGCCAATTCCAATCA
CDS	ATGGACGCCCCAAAAGCAGGATACG	CTATGAGAATTTTCGTGCCACAAAGT
IREB2	TGAAAGCTGTTTTGGCCGAA	GGCCCAAGGAATCTGCATTT
FTH	ACTGGAACTGCACAAACTGG	GGCTTTCACCTGCTCATTCA
TFRC	ACTTCAAGGTTTCTGCCAGC	CAAGGAAAGGGAAAGCAGCA
IRP1	AACTGACCACATCTCCCCAG	ATAGTCTGTGGTGCCTGCTT
ACTB	GAAACTACCTTCAACTCCATC	CTAGAAGCATTTGCGGTGGAC
